# Supplementary material for: MicroRNAs in Takotsubo Syndrome: A Systematic Review of Regulatory Networks in Stress-Induced Cardiomyopathy
Source: Int J Mol Sci. 2025 Oct 8;26(19):9790. doi: 10.3390/ijms26199790 (PMC12525371; doi:10.3390/ijms26199790)
Supplement: Supplementary file 1 [file ijms-26-09790-s001.zip]

Archive with 4 entries (4 files):
- Flowchart PRISMA 2025_Domingos Sousa.pdf
- Table S1_Domingos Sousa.pdf
- Searching query.pdf
- Data Extraction miRNA_and_TTS.xlsx
