# Supplementary material for: MicroRNAs in Takotsubo Syndrome: A Systematic Review of Regulatory Networks in Stress-Induced Cardiomyopathy
Source: Int J Mol Sci. 2025 Oct 8;26(19):9790. doi: 10.3390/ijms26199790 (PMC12525371; doi:10.3390/ijms26199790)
Supplement: Supplementary file 1 [file ijms-26-09790-s001.zip › Data Extraction miRNA_and_TTS.xlsx]

## Sheet: Artigos RS miRNA
0	Authors	Study design	Journal	Year	Participants	Final N	Intervention	Context	Results	Notes	Other important information
A novel miR-371-a-5p-mediated pathway, leading to BAG3 upregulation in cardiomyocytes in response to epinephrine, is lost in Takotsubo cardiomyopathy	d'Avenia M et. al		Nature	2015	Humans	TTS = 70, control 81	expression of miR-371a-5p	Mutations of BAG3 result in abdnormal muscle function and are responsible for both muscle dystrophies and cardiomyopathies.	Provide evidence for a new postranscriptional epi-induced mechanism involving miR-371-5p binding to BAG 3'UTR that may fail in subjects carrying BAG3 genomic variants.	miR-371-5p	BAG 3-3'UTR for hsa-miR-371a-5p only expressed in HUMANS!!!! Missing in mouse, rat, pig, chimpanzee and gorilla.
A signature of circulating microRNAs differenciates takotsubo cardiomyopathy from acute myocardial infarction	Jaguszewski	Observacional	European Heart Journal	2014	Humans	TTS 36, STEMI 27, Healthy 28	Expression of miR-16, miR-26a, let-7f, miR-1, and miR-133a	Identify circulating miRNAs suitable for diagnosis os acute TTC and for distinguishing TTC from acute MI.	We quantitatively confirmed up-regulation of miR-16 and miR-26a in patients with TTC compared with healthy subjects , and up-regulation of miR-16, miR-26a, and let-7f compared with STEMI patients. Moreover, miR133a was substantially increased in patients with STEMI compared with TTC. A unique signature comprising miR-1, miR-16, miR-26a, and miR-133a differentiated TTC from healthy subjects.	miR 16 and miR-26a
Circulating microRNAs predispose to TTS following high-dose adrenaline exposure	Couch, Liam et al	Experimental	Cardiovascular research	2022	Cardiomyocites	not provived	expression of miR-16, miR-26a	Identify if miR-16 and miR26a were mechanistically involved in the pathophysiology of TTS	miR-16 and miR-26a sensitize the heart fo TTS-like changes produced by adrenaline. Na adrenaline dose sufficiente to induce TTS did not itself stimulate miR-16 or miR-26a production/release.		profund apical reduction in contractability between 15 and 45min
Endomyocardial miR-133a levels correlate with myocardial inflammation, improved left ventricular function, and clinical outcome in patients with inflammatory cardiomyopathy.	Besler, Christian	Experimental	European Journal heart failure	2016	Humans	iCMP n= 76; DCM n= 22	Expression of miRNA	To profile endomyocardial expression of a subset of miRNAs in patients with newly diagnosed iCMP and non-inflammatory DCM. The set of miRNAs was chosen on the basis of literature search, and compromised miR-Nas that have repetedly and consistently been implicated in inflammation (miR-155, miR-146b) , heart failure (miR-21 and miR 133a) and endothelial cell (miR-126) and cardiac/skeletal muscle fu…	Levels of muscle-enriched miR-206 and miR 133 were markedly up-regulated in EMBs from patients with iCMP; higher miR-133a levels are associated with less fibrosis and necrosis on EMB, preserved LV systolic function at initial diagnosis of iCMP, and improvement of LV systolic function during follow-up. We further observed an assoctiation between miR-155 levels and inflammatory cell count in EMBs, …	miR-206 and miR-146b showd no involvement
Extracellular miR-146-a-5p Induces Cardiac Innate Immune Response and Cardiomyocyte Dysfunction	Shimada, Briana, et al.	Experimental	Immunohorizons	2022	Cardiomyocites, coronary arterery endothelial cells, cardiac fibroblasts AND in vivo studies (mice)		Exogenous deliery of ss-miR-146a-5p	miR-146a is known as na innate immune regulator, downregulating TRAF-6 and IRAK-1 expressiton, two key molecules involved in TLR4 signaling, and attenuating host proinflammatory response to endotoxin. Mature ss-miR-146a-5p, when added to cell cultures or administered in vivo, exhibits a remarkable proinflammatory effect such as cytokine and complement production and immune cell activaction.	Delivery of ss-miR-146a-5p was able to drive na innate immune response in the heart and on various cardiac cells, including CMs, coronary artery endothelial cells, and cardiac fibroblasts, thereby leading to myocardial inflammatory and cardiac dysfunction. This study establishes a pivotal role of miR-145a -> tLR7 signaling in myocardial innate immune response and CM dysfunction.
Increased microRNA 1 and microRNA-133-a levels in Serum of Patients With Cardiovascular Disease Indicate Myocardial Damage	Kuwabara, Yasuhide, et al.	Experimental	Circulation Cardiovascular genetics	2011	Humans + H9c2 cells	N=71	Takotsubo syndrome and Unstable angina pectoris	It is known that miR-1, miR-133a, miR-133b, miR-206, miR-208, miR-208b and miR-499 are muscle specific miRNAs. Among them, miR-133b and miR-206 are expressed only in skeletal muscule and miR-208 is expressed only in cardiac muscle.	The serum level of miR-133a increased significantly in patients with unstable angina pectris and Takotsubo cardiomyopathy. These data suggest that miR-1 and miR-133a levels indicate myocardial damage, and the miR-133a level in serum was more sensitive compared with the miR-1 level for the diagnosis os ACS.	Stimulated H9c2 cardiomyoblasts with A23187 increased the expression levels of miR-133a when cell death occured. Thus, therese results suggest that circulating miRNAs derived from heart may originate from dead cells after MI.	Muito boa metodologia experimental e simples!
Inhibition of microRNA-143-3p attenuates myocardial hypertrophy by inhibiting inflammatory response	Yahan Zhao, Bo Yu, et. al.	Experimental	Cell Biology International	2018	Rat + H9c2 cells	not provived	Induce hypertrophy	Regarding myocardial hypertrophy, deregulated miR members have been identified. Given that miRs are important regulators of oxidative stress and inflammation it is resonable to speculate that the initiation of inflammation in myocardial hypertrophy is also modulated by miRs. miR-143-3p is capable of supressing the activation of extracellular signal regulated protein kinase 5 (ERK5).	The expression levels of miR-143-3p were up-regulated after the induction of hypertrophic feature in vivo and in vitro, chich was associated with the increased activity of ERK5. The changing pattern of miR-143-4p/ERK5 axis contributed to the initiation of inflammatory response in cardiac tissues and finally led to cardiac hypertrophy.	The study failed to explicitly explain the pathway driving the pro-hypertrophy effect of miR-143-3p, the current study solidly showed that the inhibition of miR attenuated inflammatory response during hypertrophy.	Did not clarify the pathway involved throug miR143-3p.
MicroRNA-208a correlates apoptosis and oxidative stress induced by H2O2 through Protein Tyrosine kinase/Phosphatase Balamce in Cardiomyocytes	Liu, Aijun	Experimental	International Heart Journal	2018	Mouse		Expression and Knockdown of miR-208a in I/R animal model	Myocardial I/R injury is an inherent response to the recovery blood flow after ischemia. This is a complicated process including numerous mechanisms occuring in the intracellular and extracellular environments, and part of that is mediated by reactive oxygen species (ROS). Many heart diseases are associated with ROS, including myocardial infarction, cardiac hypertrophy, and heart failure. H2O2, a…	miR-208a is downregulated post I/R stimulation. ROS could reduce the expression of miR-208a in cardiomyocytes in vitro and in vivo. Our in vitro study suggests that anti-miR-208a improves ROS-related myocardial injury via reducing oxidative stress and subsequent cellular apoptosis by targeting PTPRG and PTPN4.
microRNA-22 Regulates Cardiac hypertrophy and remodeling in response to stress	Huand, Zhan-Peng, et.al.	Experimental	Circulation research	2013	Mouse + cell culture	not provived	Study of miR-22 Knockout and pathway effect	miR-22 was previously reported to repress hypertrophy in cultured cardiomyocytes.	miR-22 plays a critical role in cardiomyocyte hypertrophy and cardiac remodeling in response to stress. The cardiomyocyte hypertrophy was attenuated by global or cardiac-specific miR-22 loss of function, strongly suggesting that miR-22 is na essential regulator of cardiac hypertrophy. Genetic delection of miR-22 from the heart resulted in accelerated progression to dilated cardiomyopathy under st…
miR-16-5p Suppression Protects Human Cardiomyocytes against Endoplasmic Reticulum and Oxidative Stress-Induced Injury.	Toro, Rocío, et. al	Experimental	International Journal of Molecular sciences	2022	in vitro		miR-16-5p promotes oxidative stress (ER related)	Endoplasmatic reticulum (ER) stress has emerged as na important source of ROS and its modulation could be cardioprotective. Previously, we demonstrated that miR-26-5p is enriched in the plasma os ischemic dilated cardiomyopathy (ICM) patients and promotes ER stress-induced apoptosis in cardiomyocytes in vitro.	miR-16-5p overexpression promotes oxida-tive stress in cardiomyoblasts. miR-16-5p suppression decreases apoptosis, inflammation and cardiac damage via acti-vating the ATF6-mediated cytoprotective pathway. miR-16-5p is a crucial regulator of ATF6-mediated cytroprotective response upon ER stress activation in AC16 cells	Oxidative stres
miR-21-5p as a potential biomarker of inflammatory infiltration in the heart upon acute drug-induced cardiac injury in rats.	Gryshkova, V. et. al.	Experimental	Toxicology Letters	2018	Animal model	n=18	miR-21-5p		miR-21-5p is up-regulated in inflammatory cardiac processes. miR-21-5p appeared to be specific to inflammatory cell infiltrates in the heart.
Role of miR-204 in segmental cardiac effects of phenylephrine and pressure overload.	Gaddam, R. R. et. al.	Experimental	Biochemical and biophysical Research Communications	2023	Animal model	n=6	miRNA 204-5p	miRNA-204-5p reported to be protective role in cardiomyopathies. It's role in TTS reamins unknown.	Absence of miR-204 leads to early peak movement in the anterior base of the heart during PE treatment. Further investigation into how miR-204 affects heart function function may provide insights into its potential to be developed as an antidote for catecholamine cardiotoxycity and TC therapies.
Target Deletion of microRNA-22 promotes stress-induced cardiac dilation and contractile dysfunction	Gurha, Priyatansh. Et et.	Experimental	Circulation	2012	Mice	not provived	Studi of miR-22 knockout		miR-22 deficient mice are impaired in inotropic and lusinotropic response to acute stress by dobutamine. Deficiency in miR-22 have reduced sarcoplasmatic reticulum Ca2+ load in association with repressed sarcoplasmatic reticulum Ca2+ ATPase activity. Ablation of miR-22 also led to a decrease in cardiac expression of serca2α and muscle-enriched genes encoding proteins in the vicinity of the cardia…
MicroRNA-20a inhibits stress-induced cardiomyocyte apoptosis involving its novel target Efln3/PHD3	Frank, Derk et.al	Experimental	Journal of Molecular and Cellular Cardiology	2012	In vitro	not provived	miR-20a knowckout or overexpresion; Exposure to biochemical stress and hypoxia/reoxygenation	Cardiac remodeling is the heart's response to pathological stimuli such as myocardial infarction or pressure overload. Remodeling is a complex process involving cardiomyocyte hypertrophy, apoptosis, fibrosis, and imparited electromechanical coupling, leading to contractile function, subsequently followed by heart failure and suddent death.	• The study found that the level of the microRNA molecule miR-20a in heart cells changes in response to stress. For instance, when heart cells (cardiomyocytes) were subjected to mechanical stress (like stretching that mimics the heart’s pressure), miR-20a was significantly increased. Alson, increasing miR-20a protects heart cells from stress-induced cell death
